# Supplementary material for: Comparison of Six Different Percutaneous Coronary Intervention Guidance Modalities
Source: J Cardiovasc Dev Dis. 2022 Oct 8;9(10):343. doi: 10.3390/jcdd9100343 (PMC9604203; doi:10.3390/jcdd9100343)
Supplement: Supplementary file 1 [file jcdd-09-00343-s001.zip]

Archive with 2 entries (2 files):
- jcdd-1872392-Supplementary Figures.pdf
- jcdd-1872392-supplementary.pdf
